# Supplementary material for: PANDA: A comprehensive and flexible tool for quantitative proteomics data analysis
Source: Bioinformatics. 2018 Aug 23;35(5):898–900. doi: 10.1093/bioinformatics/bty727 (PMC6394390; doi:10.1093/bioinformatics/bty727)
Supplement: Supplementary Data [file bty727_supp.zip]

Archive with 5 entries (4 files):
- bty727-suppl_data/
- bty727-suppl_data/bty727_Supplementary_Video.avi
- bty727-suppl_data/bty727_Supplementary_Information.docx
- bty727-suppl_data/bty727_Supplementary_Manual.docx
- bty727-suppl_data/bty727_Supplementary_Table_2.xlsx
