# Supplementary material for: PANDA: A comprehensive and flexible tool for quantitative proteomics data analysis
Source: Bioinformatics. 2018 Aug 23;35(5):898–900. doi: 10.1093/bioinformatics/bty727 (PMC6394390; doi:10.1093/bioinformatics/bty727)
Supplement: Supplementary Data [file bty727_supp.zip › bty727-suppl_data/bty727_Supplementary_Table_2.xlsx]

## Sheet: Sheet1
Labeling method	Group	Raw file	Instrument	MS method (supp. Table 1)	Conditions (explanations see below)	Origin	Lysate	MQ parameter group	Comments
SILAC 3-plex	SILAC (High injection)	20171106_LUMOS1_nLC13_AH_TechBench2_SILACH_1.raw	Orbitrap Fusion Lumos	MS2	SILAC3-plex: 1-I; 4-I; 10-I	human+yeast	same technical replicate	1	high injection load: total injection load estimated 3x of LFQ injection load
		20171106_LUMOS1_nLC13_AH_TechBench2_SILACH_2.raw	Orbitrap Fusion Lumos	MS2	SILAC3-plex: 1-II; 4-II; 10-II	human+yeast			high injection load: total injection load estimated 3x of LFQ injection load
		20171106_LUMOS1_nLC13_AH_TechBench2_SILACH_3.raw	Orbitrap Fusion Lumos	MS2	SILAC3-plex: 1-III; 4-III; 10-III	human+yeast			high injection load: total injection load estimated 3x of LFQ injection load
	SILAC (Low injection)	20171106_LUMOS1_nLC13_AH_TechBench2_SILACL_1.raw	Orbitrap Fusion Lumos	MS2	SILAC3-plex: 1-I; 4-I; 10-I	human+yeast	same technical replicate		low injection load: total injection load estimated equal to LFQ injection load
		20171106_LUMOS1_nLC13_AH_TechBench2_SILACL_2.raw	Orbitrap Fusion Lumos	MS2	SILAC3-plex: 1-II; 4-II; 10-II	human+yeast			low injection load: total injection load estimated equal to LFQ injection load
		20171106_LUMOS1_nLC13_AH_TechBench2_SILACL_3.raw	Orbitrap Fusion Lumos	MS2	SILAC3-plex: 1-III; 4-III; 10-III	human+yeast			low injection load: total injection load estimated equal to LFQ injection load
TMT 10-plex	TMT (High injection)	20171106_LUMOS1_nLC13_AH_TechBench2_TMTMS2H_1.raw	Orbitrap Fusion Lumos	(TMT) MS2	TMT10-plex: 1-I; 4-I; 10-I; 1-II; 4-II; 10-II; 1-III; 4-III; 10-III; (pool)	human+yeast	same technical replicate	2	high injection load: total injection load estimated 9x of LFQ injection load
		20171106_LUMOS1_nLC13_AH_TechBench2_TMTMS2H_2.raw	Orbitrap Fusion Lumos	(TMT) MS2	TMT10-plex: 1-I; 4-I; 10-I; 1-II; 4-II; 10-II; 1-III; 4-III; 10-III; (pool)	human+yeast			high injection load: total injection load estimated 9x of LFQ injection load
	TMT (Low injection)	20171106_LUMOS1_nLC13_AH_TechBench2_TMTMS2L_1.raw	Orbitrap Fusion Lumos	(TMT) MS2	TMT10-plex: 1-I; 4-I; 10-I; 1-II; 4-II; 10-II; 1-III; 4-III; 10-III; (pool)	human+yeast	same technical replicate	2	low injection load: total injection load estimated equal to LFQ injection load
		20171106_LUMOS1_nLC13_AH_TechBench2_TMTMS2L_2.raw	Orbitrap Fusion Lumos	(TMT) MS2	TMT10-plex: 1-I; 4-I; 10-I; 1-II; 4-II; 10-II; 1-III; 4-III; 10-III; (pool)	human+yeast			low injection load: total injection load estimated equal to LFQ injection load
		20171106_LUMOS1_nLC13_AH_TechBench2_TMTMS2L_3.raw	Orbitrap Fusion Lumos	(TMT) MS2	TMT10-plex: 1-I; 4-I; 10-I; 1-II; 4-II; 10-II; 1-III; 4-III; 10-III; (pool)	human+yeast			low injection load: total injection load estimated equal to LFQ injection load
MQ parameter group explanation
1	Standard, multiplicity 3: Arg0/Lys0; Arg0/Lys4; Arg0/Lys8
2	TMT MS2 reporter ion quantification
Conditions explanation
1/4/10	1:4:10 dilution series
I/II/III/…	Replicates
Note: (1) All the raw files were downloaded from Hogrebe, A., et al. (2018) Benchmarking common quantification strategies for large-scale phosphoproteomics, Nature communications, 9, 1045. (2) This table is adapted from the Supplementary Data 3 in Hogrebe's paper.
